# Supplementary material for: Urine-Based cfDNA Ensemble Modeling for Early Detection of Bladder Cancer Using Whole-Genome Methylation Sequencing
Source: Cancers (Basel). 2026 Feb 27;18(5):767. doi: 10.3390/cancers18050767 (PMC12984421; doi:10.3390/cancers18050767)
Supplement: Supplementary file 1 [file cancers-18-00767-s001.zip]

Archive with 1 entries (1 files):
- cancers-4147041-supplementary.pdf
